# Supplementary material for: Cryo-EM structures of the SARS-CoV-2 endoribonuclease Nsp15 reveal insight into nuclease specificity and dynamics
Source: Nat Commun. 2021 Jan 27;12:636. doi: 10.1038/s41467-020-20608-z (PMC7840905; doi:10.1038/s41467-020-20608-z)
Supplement: Supplementary file 9 — Source Data [file 41467_2020_20608_MOESM9_ESM.xlsx]

## Sheet: WT-processed
Replica	1	2	3	1	2	3	1	2	3	1	2	3	1	2	3
Time (min)	WT Nsp15	WT Nsp15	WT Nsp15	uncut control	uncut control	uncut control	cut control	cut control	cut control	Autozero	Autozero	Autozero	Amount RNA	Amount RNA	Amount RNA	avg Amount RNA	stdev Amount RNA
0	8744	8758	8810	6981	6082	6509	138789	129354	123508	0	0	0	0	0	0	0	0
2.5	11472	11433	11449	6979	6140	6508	138643	129661	123619	2728	2675	2639	0.0176181	0.0172758	0.0170433	0.0173124	0.000289135
5	13909	13994	14140	7027	6162	6498	139070	128568	124162	5165	5236	5330	0.0333569	0.0338154	0.0344225	0.033865	0.000534529
7.5	16323	16517	16513	7001	6119	6519	138123	128128	123991	7579	7759	7703	0.0489471	0.0501096	0.049748	0.0496016	0.000594908
10	18773	18998	19233	7007	6176	6587	138558	128810	123543	10029	10240	10423	0.0647699	0.0661326	0.0673144	0.0660723	0.00127335
12.5	21228	21324	21531	7030	6139	6556	137887	128803	123688	12484	12566	12721	0.0806249	0.0811545	0.0821555	0.0813116	0.000777311
15	23543	23781	24026	7035	6218	6589	137856	128137	122822	14799	15023	15216	0.0955758	0.0970224	0.0982689	0.0969557	0.00134779
17.5	25962	26116	26188	7076	6138	6568	138021	128286	122617	17218	17358	17378	0.111198	0.112102	0.112232	0.111844	0.000563018
20	28216	28307	28740	7062	6160	6585	137531	128054	122488	19472	19549	19930	0.125755	0.126253	0.128713	0.126907	0.00158382
22.5	30387	30505	30955	7042	6225	6560	137377	128062	122577	21643	21747	22145	0.139776	0.140448	0.143018	0.141081	0.00171118
25	32567	32843	33137	7051	6238	6507	137795	127666	121785	23823	24085	24327	0.153855	0.155547	0.15711	0.155504	0.00162791
27.5	34775	35100	35448	7077	6186	6574	136924	127190	121844	26031	26342	26638	0.168115	0.170123	0.172035	0.170091	0.00196028
30	36768	36932	37460	7050	6152	6598	136977	127244	121750	28024	28174	28650	0.180986	0.181955	0.185029	0.182657	0.00211083
32.5	38961	39199	39595	7068	6179	6588	136822	126859	121507	30217	30441	30785	0.195149	0.196596	0.198818	0.196854	0.00184774
35	40876	41396	41793	7061	6191	6629	136579	127252	121231	32132	32638	32983	0.207517	0.210785	0.213013	0.210438	0.00276433
37.5	42953	43340	43454	7099	6206	6675	136812	127219	121314	34209	34582	34644	0.220931	0.22334	0.22374	0.22267	0.00151963
40	44960	45222	45617	7087	6214	6601	136593	127133	121656	36216	36464	36807	0.233892	0.235494	0.237709	0.235698	0.00191662
42.5	46867	47398	47767	7098	6181	6564	136780	126912	121531	38123	38640	38957	0.246208	0.249547	0.251594	0.249117	0.00271878
45	48708	49223	49237	7155	6206	6659	136623	127109	120932	39964	40465	40427	0.258098	0.261333	0.261088	0.260173	0.00180141
47.5	50194	50745	51278	7018	6175	6595	136392	126660	121182	41450	41987	42468	0.267695	0.271163	0.274269	0.271042	0.00328891
50	52256	52690	53089	7101	6229	6661	136600	126821	120992	43512	43932	44279	0.281012	0.283724	0.285965	0.283567	0.00248048
52.5	53938	54647	55139	7145	6169	6582	136502	126410	120922	45194	45889	46329	0.291875	0.296363	0.299205	0.295814	0.00369577
55	55648	56473	56779	7075	6232	6613	135963	126399	120730	46904	47715	47969	0.302918	0.308156	0.309796	0.306957	0.00359239
57.5	57440	58381	58394	7168	6221	6675	135874	127064	120731	48696	49623	49584	0.314491	0.320478	0.320226	0.318399	0.00338612
60	59167	59744	60233	7144	6187	6651	136564	126193	120888	50423	50986	51423	0.325645	0.329281	0.332103	0.32901	0.00323766
Avg				7065.48	6181	6586.04	137266	127600	122080
							128982

## Sheet: H235A&H250A-processed
	1	2	3	1	2	3	1	2	3	1	2	3	1	2	3	1	2	3	1-H235A	2-H235A	3-H235A	1-H250A	2-H250A	3-H250A	H235A	H235A	H250A	H250A
Time (min)	uncut RNA	uncut RNA	uncut RNA	cut RNA	cut RNA	cut RNA	H235A	H235A	H235A	H250A	H250A	H250A	Autozero H235A	Autozero H235A	Autozero H235A	Autozero H250A	Autozero H250A	Autozero H250A	Amount RNA	Amount RNA	Amount RNA	Amount RNA	Amount RNA	Amount RNA	Avg mean	Stdev	Avg mean	Stdev
0	1003	1025	992	26813	25715	26580	538	558	545	489	540	529	0	0	0	0	0	0	0	0	0	0	0	0	0	0	0	0
2.5	1001	1024	1005	26896	25819	26481	543	553	550	493	544	536	5	-5	5	4	4	7	0.000159406	-0.000168974	0.000159406	0.000127525	0.000127525	0.000223168	4.99459e-05	0.00018959	0.000159406	5.52198e-05
5	1000	1039	995	26767	25752	26483	548	559	551	496	545	541	10	1	6	7	5	12	0.000318811	3.37948e-05	0.000191287	0.000223168	0.000159406	0.000382574	0.000181298	0.000142771	0.000255049	0.000114949
7.5	994	1022	995	26662	25689	26375	544	558	549	492	539	535	6	0	4	3	-1	6	0.000191287	0	0.000127525	9.56434e-05	-3.18811e-05	0.000191287	0.00010627	9.73985e-05	8.50164e-05	0.000111963
10	1002	1030	997	26746	25694	26363	547	562	549	492	547	542	9	4	4	3	7	13	0.00028693	0.000135179	0.000127525	9.56434e-05	0.000223168	0.000414455	0.000183211	8.99048e-05	0.000244422	0.000160465
12.5	1004	1032	1006	26655	25665	26426	551	561	556	493	550	539	13	3	11	4	10	10	0.000414455	0.000101384	0.000350693	0.000127525	0.000318811	0.000318811	0.000288844	0.000165446	0.000255049	0.00011044
15	992	1044	1007	26700	25551	26401	546	555	549	490	547	535	8	-3	4	1	7	6	0.000255049	-0.000101384	0.000127525	3.18811e-05	0.000223168	0.000191287	9.37298e-05	0.000180604	0.000148779	0.000102484
17.5	1009	1032	1006	26564	25620	26343	547	565	554	493	542	532	9	7	9	4	2	3	0.00028693	0.000236563	0.00028693	0.000127525	6.37623e-05	9.56434e-05	0.000270141	2.90793e-05	9.56434e-05	3.18811e-05
20	1004	1048	1006	26606	25539	26294	547	567	555	493	545	540	9	9	10	4	5	11	0.00028693	0.000304153	0.000318811	0.000127525	0.000159406	0.000350693	0.000303298	1.59578e-05	0.000212541	0.0001207
22.5	1006	1052	1009	26531	25613	26352	560	567	557	493	544	539	22	9	12	4	4	10	0.000701385	0.000304153	0.000382574	0.000127525	0.000127525	0.000318811	0.000462704	0.00021039	0.000191287	0.00011044
25	1008	1048	1008	26524	25569	26316	561	572	563	494	544	539	23	14	18	5	4	10	0.000733266	0.000473127	0.000573861	0.000159406	0.000127525	0.000318811	0.000593418	0.000131168	0.000201914	0.000102484
27.5	1008	1051	1018	26561	25538	26296	556	575	562	492	546	543	18	17	17	3	6	14	0.000573861	0.000574511	0.00054198	9.56434e-05	0.000191287	0.000446336	0.000563451	1.85973e-05	0.000244422	0.000181284
30	1004	1050	1003	26580	25493	26346	554	574	565	497	554	544	16	16	20	8	14	15	0.000510098	0.000540717	0.000637623	0.000255049	0.000446336	0.000478217	0.000562813	6.65718e-05	0.000393201	0.0001207
32.5	1012	1056	1017	26582	25579	26271	561	576	566	492	546	539	23	18	21	3	6	10	0.000733266	0.000608306	0.000669504	9.56434e-05	0.000191287	0.000318811	0.000670359	6.24845e-05	0.000201914	0.000111963
35	1009	1059	1014	26493	25551	26247	560	575	571	494	548	540	22	17	26	5	8	11	0.000701385	0.000574511	0.00082891	0.000159406	0.000255049	0.000350693	0.000701602	0.000127199	0.000255049	9.56434e-05
37.5	1009	1060	1013	26443	25402	26144	563	573	568	498	552	543	25	15	23	9	12	14	0.000797029	0.000506922	0.000733266	0.00028693	0.000382574	0.000446336	0.000679072	0.000152457	0.000371947	8.02325e-05
40	1001	1066	1012	26528	25481	26194	563	583	570	494	546	539	25	25	25	5	6	10	0.000797029	0.00084487	0.000797029	0.000159406	0.000191287	0.000318811	0.000812976	2.76209e-05	0.000223168	8.43496e-05
42.5	1006	1073	1014	26513	25431	26176	572	583	576	499	551	545	34	25	31	10	11	16	0.00108396	0.00084487	0.000988316	0.000318811	0.000350693	0.000510098	0.000972381	0.000120339	0.000393201	0.000102484
45	1009	1068	1009	26444	25522	26130	571	584	570	493	553	543	33	26	25	4	13	14	0.00105208	0.000878664	0.000797029	0.000127525	0.000414455	0.000446336	0.000909257	0.000130248	0.000329439	0.000175588
47.5	1016	1064	1015	26442	25448	26217	569	581	576	494	554	546	31	23	31	5	14	17	0.000988316	0.00077728	0.000988316	0.000159406	0.000446336	0.00054198	0.00091797	0.000121841	0.000382574	0.000199098
50	1022	1076	1018	26442	25328	26187	571	581	574	502	549	547	33	23	29	13	9	18	0.00105208	0.00077728	0.000924553	0.000414455	0.00028693	0.000573861	0.00091797	0.000137517	0.000425082	0.00014376
52.5	1015	1074	1014	26363	25410	26163	573	587	576	495	552	541	35	29	31	6	12	12	0.00111584	0.000980049	0.000988316	0.000191287	0.000382574	0.000382574	0.00102807	7.61251e-05	0.000318811	0.00011044
55	1025	1077	1018	26343	25348	26251	570	592	580	506	552	542	32	34	35	17	12	13	0.0010202	0.00114902	0.00111584	0.00054198	0.000382574	0.000414455	0.00109502	6.6889e-05	0.000446336	8.43496e-05
57.5	1022	1084	1023	26408	25330	26079	568	589	582	500	554	551	30	31	37	11	14	22	0.000956434	0.00104764	0.0011796	0.000350693	0.000446336	0.000701385	0.00106123	0.000112203	0.000499471	0.000181284
60	1013	1085	1014	26359	25359	26096	575	598	584	500	547	545	37	40	39	11	7	16	0.0011796	0.00135179	0.00124336	0.000350693	0.000223168	0.000510098	0.00125825	8.70545e-05	0.00036132	0.00014376
Avg.	1007.76	1053.56	1009.12	26558.6	25537.8	26288.4
	1023.48			26128.3

## Sheet: plotted data
Summary
	WT	WT	WT			H235A	H235A	H235A			H250A	H250A	H250A
	1	2	3			1	2	3			1	2	3
Time (min)	Amount RNA	Amount RNA	Amount RNA	avg Amount RNA	stdev Amount RNA	Amount RNA	Amount RNA	Amount RNA	avg Amount RNA	stdev Amount RNA	Amount RNA	Amount RNA	Amount RNA	avg Amount RNA	stdev Amount RNA			p-value
0	0	0	0	0	0	0	0	0	0	0	0	0	0	0	0		WT-H235A	6.45128e-09
2.5	0.0176181	0.0172758	0.0170433	0.0173124	0.000289135	0.000159406	-0.000168974	0.000159406	4.99459e-05	0.00018959	0.000127525	0.000127525	0.000223168	0.000159406	5.52198e-05		WT-H250A	6.23913e-09
5	0.0333569	0.0338154	0.0344225	0.033865	0.000534529	0.000318811	3.37948e-05	0.000191287	0.000181298	0.000142771	0.000223168	0.000159406	0.000382574	0.000255049	0.000114949
7.5	0.0489471	0.0501096	0.049748	0.0496016	0.000594908	0.000191287	0	0.000127525	0.00010627	9.73985e-05	9.56434e-05	-3.18811e-05	0.000191287	8.50164e-05	0.000111963
10	0.0647699	0.0661326	0.0673144	0.0660723	0.00127335	0.00028693	0.000135179	0.000127525	0.000183211	8.99048e-05	9.56434e-05	0.000223168	0.000414455	0.000244422	0.000160465
12.5	0.0806249	0.0811545	0.0821555	0.0813116	0.000777311	0.000414455	0.000101384	0.000350693	0.000288844	0.000165446	0.000127525	0.000318811	0.000318811	0.000255049	0.00011044
15	0.0955758	0.0970224	0.0982689	0.0969557	0.00134779	0.000255049	-0.000101384	0.000127525	9.37298e-05	0.000180604	3.18811e-05	0.000223168	0.000191287	0.000148779	0.000102484
17.5	0.111198	0.112102	0.112232	0.111844	0.000563018	0.00028693	0.000236563	0.00028693	0.000270141	2.90793e-05	0.000127525	6.37623e-05	9.56434e-05	9.56434e-05	3.18811e-05
20	0.125755	0.126253	0.128713	0.126907	0.00158382	0.00028693	0.000304153	0.000318811	0.000303298	1.59578e-05	0.000127525	0.000159406	0.000350693	0.000212541	0.0001207
22.5	0.139776	0.140448	0.143018	0.141081	0.00171118	0.000701385	0.000304153	0.000382574	0.000462704	0.00021039	0.000127525	0.000127525	0.000318811	0.000191287	0.00011044
25	0.153855	0.155547	0.15711	0.155504	0.00162791	0.000733266	0.000473127	0.000573861	0.000593418	0.000131168	0.000159406	0.000127525	0.000318811	0.000201914	0.000102484
27.5	0.168115	0.170123	0.172035	0.170091	0.00196028	0.000573861	0.000574511	0.00054198	0.000563451	1.85973e-05	9.56434e-05	0.000191287	0.000446336	0.000244422	0.000181284
30	0.180986	0.181955	0.185029	0.182657	0.00211083	0.000510098	0.000540717	0.000637623	0.000562813	6.65718e-05	0.000255049	0.000446336	0.000478217	0.000393201	0.0001207
32.5	0.195149	0.196596	0.198818	0.196854	0.00184774	0.000733266	0.000608306	0.000669504	0.000670359	6.24845e-05	9.56434e-05	0.000191287	0.000318811	0.000201914	0.000111963
35	0.207517	0.210785	0.213013	0.210438	0.00276433	0.000701385	0.000574511	0.00082891	0.000701602	0.000127199	0.000159406	0.000255049	0.000350693	0.000255049	9.56434e-05
37.5	0.220931	0.22334	0.22374	0.22267	0.00151963	0.000797029	0.000506922	0.000733266	0.000679072	0.000152457	0.00028693	0.000382574	0.000446336	0.000371947	8.02325e-05
40	0.233892	0.235494	0.237709	0.235698	0.00191662	0.000797029	0.00084487	0.000797029	0.000812976	2.76209e-05	0.000159406	0.000191287	0.000318811	0.000223168	8.43496e-05
42.5	0.246208	0.249547	0.251594	0.249117	0.00271878	0.00108396	0.00084487	0.000988316	0.000972381	0.000120339	0.000318811	0.000350693	0.000510098	0.000393201	0.000102484
45	0.258098	0.261333	0.261088	0.260173	0.00180141	0.00105208	0.000878664	0.000797029	0.000909257	0.000130248	0.000127525	0.000414455	0.000446336	0.000329439	0.000175588
47.5	0.267695	0.271163	0.274269	0.271042	0.00328891	0.000988316	0.00077728	0.000988316	0.00091797	0.000121841	0.000159406	0.000446336	0.00054198	0.000382574	0.000199098
50	0.281012	0.283724	0.285965	0.283567	0.00248048	0.00105208	0.00077728	0.000924553	0.00091797	0.000137517	0.000414455	0.00028693	0.000573861	0.000425082	0.00014376
52.5	0.291875	0.296363	0.299205	0.295814	0.00369577	0.00111584	0.000980049	0.000988316	0.00102807	7.61251e-05	0.000191287	0.000382574	0.000382574	0.000318811	0.00011044
55	0.302918	0.308156	0.309796	0.306957	0.00359239	0.0010202	0.00114902	0.00111584	0.00109502	6.6889e-05	0.00054198	0.000382574	0.000414455	0.000446336	8.43496e-05
57.5	0.314491	0.320478	0.320226	0.318399	0.00338612	0.000956434	0.00104764	0.0011796	0.00106123	0.000112203	0.000350693	0.000446336	0.000701385	0.000499471	0.000181284
60	0.325645	0.329281	0.332103	0.32901	0.00323766	0.0011796	0.00135179	0.00124336	0.00125825	8.70545e-05	0.000350693	0.000223168	0.000510098	0.00036132	0.00014376
